# Supplementary material for: A causal inference and Bayesian optimisation framework for modelling multi-trait relationships—Proof-of-concept using Brassica napus seed yield under controlled conditions
Source: PLoS One. 2023 Sep 1;18(9):e0290429. doi: 10.1371/journal.pone.0290429 (PMC10473526; doi:10.1371/journal.pone.0290429)
Supplement: S2 File — (XLSX) [file pone.0290429.s012.xlsx]

## Sheet: trait hierarchy
Supplemental Data Set 2: Trait-trait relationship constraints for sequential path analysis
Trait hierarchy - when inferring the trait-trait models, links are not permitted from a numerically higher level to a lower one.
level	trait name
1	Height
1	NumberSecondInfl
2	NumberFlowers
2	TimeToFlower
3	OvaryLength
3	StyleLength
3	OvuleNumber
3	OvuleArea
3	OvuleAreaVar
3	GynLength
4	%PodAbortion M
4	NumberPods M
4	PodLength
4	BeakLength
5	NumberPods S
5	%PodAbortion S
6	SNPP
7	Seed Area M
7	SeedWeight M
8	SeedArea
8	SeedNumber
8	SeedAreaVar
9	SeedCompactness
9	SeedCompactness M
10	TGW
11	OilContent
11	SeedYield

## Sheet: whitelisted links
whitelisted links - links are a priori thought to exist between these traits. Inferred models must include them
from	to
SeedWeight M	SeedYield
NumberPods M	SeedYield
NumberPods S	SeedYield
%PodAbortion M	NumberPods M
%PodAbortion S	NumberPods S
StyleLength	GynLength
OvaryLength	GynLength
OvuleNumber	SeedsPerPod M
SeedYield	OilContent
